# Supplementary material for: Indigoferawenholdiae (Indigofereae, Fabaceae), a new species from the Western Cape Province, South Africa
Source: PhytoKeys. 2021 Oct 1;182:107–12. doi: 10.3897/phytokeys.182.72170 (PMC8501003; doi:10.3897/phytokeys.182.72170)
Supplement: XML Treatment for Indigofera wenholdiae [file phytokeys.182.72170-treatment1.xml]

<!DOCTYPE tp:taxon-treatment
  PUBLIC "-//TaxonX//DTD Taxonomic Treatment Publishing DTD v0 20100105//EN" "tax-treatment-NSO.dtd">
<tp:taxon-treatment xmlns:tp="http://www.plazi.org/taxpub"><tp:treatment-meta><kwd-group><label>Taxon classification</label><kwd><named-content xmlns:xlink="http://www.w3.org/1999/xlink" content-type="kingdom">Plantae</named-content></kwd><kwd><named-content xmlns:xlink="http://www.w3.org/1999/xlink" content-type="order">Fabales</named-content></kwd><kwd><named-content xmlns:xlink="http://www.w3.org/1999/xlink" content-type="family">Fabaceae</named-content></kwd></kwd-group><mixed-citation publication-type="journal"><person-group><name><surname>du Preez</surname><given-names>Brian</given-names></name><name><surname>Dreyer</surname><given-names>Leanne L.</given-names></name><name><surname>Stirton</surname><given-names>Charles H.</given-names></name><name><surname>Muasya</surname><given-names>A. Muthama</given-names></name><name><surname>Schrire</surname><given-names>Brian D.</given-names></name></person-group><article-title><italic><tp:taxon-name><tp:taxon-name-part taxon-name-part-type="genus" reg="Indigofera">Indigofera</tp:taxon-name-part><tp:taxon-name-part taxon-name-part-type="species" reg="wenholdiae">wenholdiae</tp:taxon-name-part></tp:taxon-name></italic> (Indigofereae, <tp:taxon-name><tp:taxon-name-part taxon-name-part-type="genus" reg="Fabaceae">Fabaceae</tp:taxon-name-part></tp:taxon-name>), a new species from the Western Cape Province, South Africa</article-title><source>PhytoKeys</source><day>01</day><month>10</month><year>2021</year><volume>182</volume><fpage>107</fpage><lpage>112</lpage><pub-id pub-id-type="doi">10.3897/phytokeys.182.72170</pub-id></mixed-citation></tp:treatment-meta><tp:nomenclature><tp:taxon-name>
            <object-id xmlns:xlink="http://www.w3.org/1999/xlink" content-type="arpha" xlink:type="simple">AC4527E6-62A8-5236-AA43-855B997F63AD</object-id>
            <tp:taxon-name-part taxon-name-part-type="genus" reg="Indigofera">Indigofera</tp:taxon-name-part>
            <tp:taxon-name-part taxon-name-part-type="species" reg="wenholdiae">wenholdiae</tp:taxon-name-part>
            <object-id xmlns:xlink="http://www.w3.org/1999/xlink" content-type="ipni" xlink:type="simple">urn:lsid:ipni.org:names:77220006-1</object-id>
          </tp:taxon-name><tp:taxon-authority>du Preez &amp; Schrire</tp:taxon-authority><tp:taxon-status xmlns:xlink="http://www.w3.org/1999/xlink" xlink:type="simple">sp. nov.</tp:taxon-status></tp:nomenclature><tp:treatment-sec sec-type="diagnosis" id="SECID0E5IAC"><title>Diagnosis.</title><p>Similar to <italic><tp:taxon-name><tp:taxon-name-part taxon-name-part-type="genus" reg="Indigofera">I.</tp:taxon-name-part><tp:taxon-name-part taxon-name-part-type="species" reg="brachystachya">brachystachya</tp:taxon-name-part></tp:taxon-name></italic>, but differs in its digitately compound, 5–7 foliolate leaves (versus pinnately compound, 7–9 foliolate leaves), leaflets 4–6 mm long (versus leaflets 9–15 mm long), racemes up to 7 mm long, flowers ± 4–5 per raceme (versus racemes &gt; 10 mm long, flowers &gt; 8 per raceme), flowers creamy white, unscented (versus flowers pale pink, scented), branching divaricate (versus branching random), populations restricted to sandstone fynbos (versus populations restricted to limestone fynbos).</p><fig id="F1" position="float" orientation="portrait"><object-id xmlns:xlink="http://www.w3.org/1999/xlink" content-type="doi" xlink:type="simple">10.3897/phytokeys.182.72170.figure1</object-id><object-id xmlns:xlink="http://www.w3.org/1999/xlink" content-type="arpha" xlink:type="simple">6CCA5800-557C-5AF0-AEBD-152B80344031</object-id><label>Figure 1.</label><caption><p><italic><tp:taxon-name><tp:taxon-name-part taxon-name-part-type="genus" reg="Indigofera">Indigofera</tp:taxon-name-part><tp:taxon-name-part taxon-name-part-type="species" reg="wenholdiae">wenholdiae</tp:taxon-name-part></tp:taxon-name></italic> du Preez &amp; Schrire <bold>A</bold> single inflorescence <bold>B</bold> flower lateral view <bold>C</bold> leaf abaxial view <bold>D</bold> multiple inflorescences on branches <bold>E</bold> whole plant. Photographs by Brian du Preez. Voucher <italic>B. du Preez 836</italic> (BOL).</p></caption><graphic xmlns:xlink="http://www.w3.org/1999/xlink" xlink:href="phytokeys-182-107-g001.jpg" position="float" orientation="portrait" xlink:type="simple" id="oo_593692.jpg"><uri content-type="original_file" xlink:type="simple">https://binary.pensoft.net/fig/593692</uri></graphic></fig></tp:treatment-sec><tp:treatment-sec sec-type="material" id="SECID0ETKAC"><title>Type.</title><p>South Africa, Western Cape Province, track to Beacon Peak in Grootbos Nature Reserve, Gansbaai District, elevation 257 m, <named-content xmlns:xlink="http://www.w3.org/1999/xlink" content-type="dwc:verbatimCoordinates" xlink:type="simple"><named-content content-type="geo-json" specific-use="{&#34;type&#34;:&#34;Point&#34;,&#34;coordinates&#34;:[19.505300,-34.525789]}" id="NCID0E3KAC" xlink:type="simple">34°31'32.84"S, 19°30'19.08"E</named-content></named-content>, 7 May 2020, flowering, <italic>B. du Preez 836</italic> (Holotype: BOL!; Isotypes: K!, NBG!, PRE!).</p></tp:treatment-sec><tp:treatment-sec sec-type="description" id="SECID0EDLAC"><title>Description.</title><p>Erect perennial shrub 0.4–0.8 m tall, robust, sparsely branching, divaricate; obligate reseeder. <bold><italic>Branches</italic></bold> up to 10 mm thick, terete to ribbed on fresh growth, densely strigose with sessile whitish biramous hairs, glabrescent later, reddish-brown, woody. <bold><italic>Stipules</italic></bold> 0.8–1.2 mm long, ± 1 mm wide at base, broadly triangular, asymmetric, navicular-cucullate, attenuate, apex aristate, adpressed to branch, adnate to base of petiole, densely strigose, ± soft-textured and thickened, pale green, pearl bodies present along margin. <bold><italic>Leaves</italic></bold> alternate, digitately 5–7 foliolate, petiole ± 1 mm long, sub-terete, flattened adaxially; rachis ± 0.5 mm long, terete, stipels absent; petiolules ± 0.5 mm long; terminal leaflet 4–6 mm × 1.5–2.5 mm, narrowly oblanceolate, apex apiculate, hooked, base cuneate, upper surface sparsely strigose, bright green, paler below; lower surface densely strigose; mid-vein sunken adaxially, prominent abaxially; margins not thickened, strongly revolute; lateral leaflets similar, opposite. <bold><italic>Racemes</italic></bold> axillary, up to 7 mm long, erect, parallel with branch, roughly equalling the leaf length, including a peduncle 2–3 mm long, ribbed, soft-textured; ± 4–5 flowered; bracts ± 1.5 mm long, lanceolate, cucullate, apex apiculate, adpressed to petiole, persistent until after flowering, pearl bodies present along margin. <bold><italic>Bracteoles</italic></bold> absent. <bold><italic>Pedicels</italic></bold> 1–1.5 mm long. <bold><italic>Flowers</italic></bold> 8–9 mm long, unscented. <bold><italic>Corolla</italic></bold> creamy-white, petals persistent after anthesis. <bold><italic>Calyx</italic></bold> 3.5–4.2 mm long, pale green, lobes lanceolate, distinctly navicular-cucullate, 2.5–3 mm long, ± three times tube length, moderately strigose, pearl bodies present along margin. <bold><italic>Standard petal</italic></bold> 8.7–9.3 mm × 3.3–3.7 mm, broadly oblong, tapering gradually to a short claw at the base; blade concave, nectar guide plain white; apex acute-obtuse; back of standard strigose, no visible colouration patterns. <bold><italic>Wing petals</italic></bold> 7.5–8 × 1.5–2 mm, shortly clawed at base, unguiculate portion ± half total petal length, blade asymmetrically navicular, apex rounded; blade moderately strigose. <bold><italic>Keel petals</italic></bold> 7.5–8 × 1.8–2.3 mm, valvately connate distally, lateral spurs up to 1 mm long, blade asymmetrically lanceolate, dorsal margin curving slightly downwards to an acute-obtuse apex, densely strigose; claws 2.5–3 mm long. <bold><italic>Stamens</italic></bold> 5–5.5 mm long, exceeding calyx by 1.5–2 mm, staminal tube pale creamy-green; hair clusters present below anthers. <bold><italic>Gynoecium</italic></bold> 4–4.5 mm long, strigillose on distal half; style ± 2 mm long, erect to ± 1 mm high distally; stigma capitate. <bold><italic>Fruit</italic></bold> 13–16 × 2–2.2 mm, oblong, woody, reddish-brown, densely strigillose, 4–5 seeded, dehiscent, ripe fruit not seen. <bold><italic>Seeds</italic></bold> not seen.</p></tp:treatment-sec><tp:treatment-sec sec-type="distribution" id="SECID0EZMAC"><title>Distribution, habitat and ecology.</title><p><italic><tp:taxon-name><tp:taxon-name-part taxon-name-part-type="genus" reg="Indigofera">Indigofera</tp:taxon-name-part><tp:taxon-name-part taxon-name-part-type="species" reg="wenholdiae">wenholdiae</tp:taxon-name-part></tp:taxon-name></italic> is restricted to a few sandstone hills from the Grootbos Nature Reserve to Pearly Beach on the Agulhas Plain of the Western Cape Province (Figure <xref ref-type="fig" rid="F2">2</xref>). The species is occasional in Overberg Sandstone Fynbos (FFs12, <xref ref-type="bibr" rid="B9">Mucina and Rutherford 2006</xref>), favouring south-facing slopes and hilltops.</p><fig id="F2" position="float" orientation="portrait"><object-id xmlns:xlink="http://www.w3.org/1999/xlink" content-type="doi" xlink:type="simple">10.3897/phytokeys.182.72170.figure2</object-id><object-id xmlns:xlink="http://www.w3.org/1999/xlink" content-type="arpha" xlink:type="simple">B7DF49B1-F244-5797-BA4A-1BE8D0C47999</object-id><label>Figure 2.</label><caption><p>Distribution map of <italic><tp:taxon-name><tp:taxon-name-part taxon-name-part-type="genus" reg="Indigofera">Indigofera</tp:taxon-name-part><tp:taxon-name-part taxon-name-part-type="species" reg="wenholdiae">wenholdiae</tp:taxon-name-part></tp:taxon-name></italic>.</p></caption><graphic xmlns:xlink="http://www.w3.org/1999/xlink" xlink:href="phytokeys-182-107-g002.jpg" position="float" orientation="portrait" xlink:type="simple" id="oo_593693.jpg"><uri content-type="original_file" xlink:type="simple">https://binary.pensoft.net/fig/593693</uri></graphic></fig></tp:treatment-sec><tp:treatment-sec sec-type="phenology" id="SECID0EKOAC"><title>Phenology.</title><p>Flowering takes place from April to July.</p></tp:treatment-sec><tp:treatment-sec sec-type="etymology" id="SECID0EPOAC"><title>Etymology.</title><p>The specific epithet “<tp:taxon-name><tp:taxon-name-part taxon-name-part-type="genus" reg="Indigofera"/><tp:taxon-name-part taxon-name-part-type="species" reg="wenholdiae">wenholdiae</tp:taxon-name-part></tp:taxon-name>” is assigned in honour of Mrs Hannerie Wenhold who has funded large-scale conservation efforts in this area, including the funding of the botanist post at Grootbos Nature Reserve of Miss Rebecca Dames who brought this species to our attention in April 2020.</p></tp:treatment-sec><tp:treatment-sec sec-type="conservation status" id="SECID0E5OAC"><title>Conservation status.</title><p><italic><tp:taxon-name><tp:taxon-name-part taxon-name-part-type="genus" reg="Indigofera">Indigofera</tp:taxon-name-part><tp:taxon-name-part taxon-name-part-type="species" reg="wenholdiae">wenholdiae</tp:taxon-name-part></tp:taxon-name></italic> is a range-restricted species, with an <abbrev xmlns:xlink="http://www.w3.org/1999/xlink" xlink:title="Extent of Occurrence" id="ABBRID0EPPAC" xlink:type="simple">EOO</abbrev> of 30 km<sup>2</sup> and <abbrev xmlns:xlink="http://www.w3.org/1999/xlink" xlink:title="Area of Occurrence" id="ABBRID0EVPAC" xlink:type="simple">AOO</abbrev> of 24 km<sup>2</sup>. A total of six subpopulations across four locations have been discovered, with the number of mature individuals estimated to be less than 10 000. Most subpopulations occur within protected areas or on farms earmarked for conservation. Alien vegetation is prominent in the region, although only one location is currently threatened by invasive species, while alien eradication projects at other locations have largely controlled or eradicated invasive species. The Red List category VU D2 is thus recommended, based on the IUCN Categories and Criteria (<xref ref-type="bibr" rid="B6">IUCN 2012</xref>).</p></tp:treatment-sec><tp:treatment-sec sec-type="Related species" id="SECID0EAAAE"><title>Related species.</title><p><italic><tp:taxon-name><tp:taxon-name-part taxon-name-part-type="genus" reg="Indigofera">Indigofera</tp:taxon-name-part><tp:taxon-name-part taxon-name-part-type="species" reg="wenholdiae">wenholdiae</tp:taxon-name-part></tp:taxon-name></italic> is part of Section <tp:taxon-name><tp:taxon-name-part taxon-name-part-type="genus" reg="Indigofera"/><tp:taxon-name-part taxon-name-part-type="section" reg="Brachypodae">Brachypodae</tp:taxon-name-part></tp:taxon-name>, a large group (± 30 species) of <italic><tp:taxon-name><tp:taxon-name-part taxon-name-part-type="genus" reg="Indigofera">Indigofera</tp:taxon-name-part></tp:taxon-name></italic> species almost exclusively found in Fynbos vegetation and characterised by having five or more foliolate leaves with short petioles. The <italic><tp:taxon-name><tp:taxon-name-part taxon-name-part-type="genus" reg="Indigofera">I.</tp:taxon-name-part><tp:taxon-name-part taxon-name-part-type="species" reg="brachystachya">brachystachya</tp:taxon-name-part></tp:taxon-name></italic> group resolves within this section and includes <italic><tp:taxon-name><tp:taxon-name-part taxon-name-part-type="genus" reg="Indigofera">I.</tp:taxon-name-part><tp:taxon-name-part taxon-name-part-type="species" reg="brachystachya">brachystachya</tp:taxon-name-part></tp:taxon-name></italic>, <italic><tp:taxon-name><tp:taxon-name-part taxon-name-part-type="genus" reg="Indigofera">I.</tp:taxon-name-part><tp:taxon-name-part taxon-name-part-type="species" reg="hamulosa">hamulosa</tp:taxon-name-part></tp:taxon-name></italic> and several putative undescribed taxa related to the former. All of these species are characterised by a corolla morphology unique in the genus, with elongate and concave standard petals and, in general, robust rather than delicate petals. All species in this group are coastally distributed and most often occur on limestone substrate. Apart from the distinguishing features noted above, <italic><tp:taxon-name><tp:taxon-name-part taxon-name-part-type="genus" reg="Indigofera">I.</tp:taxon-name-part><tp:taxon-name-part taxon-name-part-type="species" reg="wenholdiae">wenholdiae</tp:taxon-name-part></tp:taxon-name></italic> is an erect to less than 1 m tall, divaricately branching shrub with deep green leaves and white flowers, in contrast with the bushier growth of <italic><tp:taxon-name><tp:taxon-name-part taxon-name-part-type="genus" reg="Indigofera">I.</tp:taxon-name-part><tp:taxon-name-part taxon-name-part-type="species" reg="brachystachya">brachystachya</tp:taxon-name-part></tp:taxon-name></italic>, with its typically dull grey leaves and pale pink flowers.</p></tp:treatment-sec><tp:treatment-sec sec-type="material" id="SECID0EYCAE"><title>Additional specimens examined.</title><p>Grootbos Nature Reserve, (3419DA), 12 September 2020, <italic>B. du Preez 879</italic> (BOL, NBG).</p></tp:treatment-sec><ref-list><ref id="B9"><mixed-citation xmlns:xlink="http://www.w3.org/1999/xlink" xlink:type="simple"><person-group><name name-style="western"><surname>Mucina</surname><given-names>L</given-names></name><name name-style="western"><surname>Rutherford</surname><given-names>MC</given-names></name></person-group> (<year>2006</year>) <source>The vegetation of South Africa, Lesotho and Swaziland. Strelitzia 19.</source><publisher-name>South African National Biodiversity Institute</publisher-name>, <publisher-loc>Pretoria</publisher-loc>, <size units="page">801 pp</size>.</mixed-citation></ref><ref id="B6"><mixed-citation xmlns:xlink="http://www.w3.org/1999/xlink" xlink:type="simple"><institution xlink:type="simple">IUCN</institution> (<year>2012</year>) IUCN Red List Categories and Criteria, Second ed. IUCN, Gland, Switzerland and Cambridge, UK.</mixed-citation></ref></ref-list></tp:taxon-treatment>
